# Supplementary material for: Comprehensive multi-metric analysis of user experience and performance in adaptive and non-adaptive lower-limb exoskeletons
Source: PLoS One. 2025 Jan 9;20(1):e0313593. doi: 10.1371/journal.pone.0313593 (PMC11717227; doi:10.1371/journal.pone.0313593)
Supplement: S1 Data — (XLSX) [file pone.0313593.s009.xlsx]

## Sheet: characteristic
id	age	sex	weight	height	bmi	shoe	education	UD	random
1	20	1	47	170	16.26	42	3	0	1
2	23	1	51	166	18.51	41	4	0	1
3	21	2	56	167	20.08	38	4	0	2
4	30	1	73	171	24.96	41	4	0	2
5	29	2	70	170	24.22	39	4	0	2
6	27	2	52	164	19.33	39	4	0	1
7	29	2	47	160	18.36	37	4	0	1
8	28	2	68	160	26.56	39	4	0	2

## Sheet: questionaire
id	c1na	c2na	c3na	c4na	c5na	c6na	c1nb	c2nb	c3nb	c4nb	c5nb	c6nb	c1ha	c2ha	c3ha	c4ha	c5ha	c6ha	c1hb	c2hb	c3hb	c4hb	c5hb	c6hb	p1na	p2na	p3na	p4na	p5na	p6na	p7na	p8na	p9na	p10na	p11na	p1nb	p2nb	p3nb	p4nb	p5nb	p6nb	p7nb	p8nb	p9nb	p10nb	p11nb	p1ha	p2ha	p3ha
1	2	1	1	1	2	2	1	1	1	1	1	2	1	1	1	1	1	1	2	1	1	1	1	2	3		3	2			4	4	3	2	3	1		1	1			2	1	1	2	1	1		1
2	2	3	3	3	2	3	2	3	2	1	2	3	2	3	2	1	2	3	2	3	2	1	2	2	2		1	1			2	1	2	2	2	2		1	1			3	1	2	2	2	2		2
3	1	1	1	1	1	2	1	1	1	1	1	2	1	1	1	1	1	2	1	1	1	1	1	2	1		1	1			4	3	3	1	1	1		1	1			4	3	1	3	3	1		1
4	1	1	1	1	1	2	2	1	1	1	1	3	2	1	1	1	1	1	1	1	1	1	1	2	1		1	1			1	1	1	1	1	1		1	1			1	1	2	1	1	1		1
5	3	3	2	2	1	3	3	2	3	2	2	3	2	2	2	1	1	2	2	2	2	1	1	2	1		1	1			3	2	2	4	4	1		1	1			3	2	2	4	4	1		1
6	5	3	4	2	2	4	4	3	3	1	2	4	3	2	2	1	2	3	3	2	2	1	2	3	1		1	1			4	4	2	3	2	1		1	1			4	4	4	4	4	1		1
7	3	3	3	3	3	4	3	3	3	3	3	3	3	3	3	3	3	3	3	3	3	3	3	3	2		1	1			1	1	1	4	2	2		1	1			1	1	2	2	3	1		1
8	2	1	1	1	1	2	2	1	1	2	1	3	1	1	1	1	1	2	2	1	1	2	1	2	1		1	1			1	3	1	1	1	1		1	2			1	3	1	3	2	1		1
[truncated: 19 more columns]

## Sheet: temporal spatial 
id	velocity_na	cadence_na	stridelength_na	stepwidth_na	Rsteplength_na	Rstance_na	Rswing_na	Lsteplength_na	Lstance_na	Lswing_na	velocity_nb	cadence_nb	stridelength_nb	stepwidth_nb	Rsteplength_nb	Rstance_nb	Rswing_nb	Lsteplength_nb	Lstance_nb	Lswing_nb	velocity_ha	cadence_ha	stridelength_ha	stepwidth_ha	Rsteplength_ha	Rstance_ha	Rswing_ha	Lsteplength_ha	Lstance_ha	Lswing_ha	velocity_hb	cadence_hb	stridelength_hb	stepwidth_hb	Rsteplength_hb	Rstance_hb	Rswing_hb	Lsteplength_hb	Lstance_hb	Lswing_hb	velocity_nw	cadence_nw	stridelength_nw	stepwidth_nw	Rsteplength_nw	Rstance_nw	Rswing_nw	Lsteplength_nw	Lstance_nw
1	31	41.4	84.6	25	40.1	71.8	28.2	48.3	70.8	29.2	32.1	38.8	99.7	24	51.4	67.7	32.3	48.1	69.2	30.8	37	43.7	107.2	22.9	45.7	69.8	30.2	54.8	67.7	32.3	14.1	42.1	39.7	25.1	21.6	71.5	28.5	18	74.3	25.7	97.3	101.7	114.8	5.3	58.1	62.3	37.7	57.6	60.8
2	43.5	41.6	130.3	26	74.8	66.7	33.3	55.6	70.4	29.6	32.5	38.6	104.2	24.4	56.5	71.4	28.6	48.1	73.4	26.6	56.4	47.3	144.1	23.1	78.6	66.9	33.1	66.5	68	32	49	46.1	126.5	23	66.9	67.2	32.8	58.6	70.6	29.4	89	99.1	107.6	9.7	57	60.6	39.4	50.2	61.7
3	40.8	40.2	123.2	25.6	63.4	72.7	27.3	58.9	69.3	30.7	29.8	40.9	89.5	26.4	52.6	68.7	31.3	34.3	69.8	30.2	43.4	44	119.1	25.3	61.7	69.2	30.8	57.2	69.6	30.4	42	43.7	115.3	23.1	58.3	71.3	28.7	56.3	70.7	29.3	124.5	112.4	131.9	9.1	65.5	61.2	38.8	66.2	60.4
4	44.9	45.1	119.1	32.3	63.1	68.3	31.7	56.4	66.6	33.4	27.2	42.2	75.7	32.1	43.6	66.1	33.9	31.1	66.2	33.8	48.2	48.7	120.2	31.3	60.6	68	32	58.4	67.1	32.9	28.7	46	75.9	33.4	38.4	71.9	28.1	37.4	70.3	29.7	93.6	99.8	111.9	14.7	55.7	62.5	37.5	56.2	61.6
5	39.4	41.6	119	28.4	62.5	65.4	34.6	57.7	69	31	30.2	44.5	83.9	31.5	41.4	69.7	30.3	44.5	71.1	28.9	47.1	44.2	128	23.2	65.9	68.6	31.4	61.4	68.2	31.8	47.7	44.6	129.6	25.4	69.1	63.7	36.3	59.3	67.7	32.3	102.6	104.2	117.2	9.3	58.9	61.2	38.8	57.6	60.8
6	47.3	47.1	119.7	20.4	61.8	68.7	31.3	58.3	68.1	31.9	28.6	42.7	78.6	28.5	43.2	72.5	27.5	36.9	73.3	26.7	43.2	50.4	102.4	23.3	57.3	72.5	27.5	45.3	74.6	25.4	32.4	47.5	81.9	30.1	44.3	70.4	29.6	36.5	72	28	103.8	113.4	121.6	10	98.8	63.1	36.9	23.2	51.4
7	27.4	35.3	97.8	33.5	48.1	39.7	60.3	51.5	67.6	32.4	23.5	32.4	86.3	34.4	41.6	74	26	45.3	66.6	33.4	32.9	36	109.3	33.5	50.3	73.1	26.9	57.1	71.3	28.7	27.7	54.3	92.5	35.9	60.2	65.8	34.2	30.8	74.1	25.9	98.1	95.3	123.2	12.6	63	64.4	35.6	60.2	63.5
8	26.6	31	103.3	41.3	53.3	74.2	25.8	50.3	74.8	25.2	21.5	28.7	90.6	34.4	49.3	72.4	27.6	40.5	75.2	24.8	31.7	34.6	110.7	42.6	60.5	73	27	50.7	70	30	27.1	31.6	102.1	34.7	53.5	72.7	27.3	48.4	64.6	35.4	94.7	108.8	110.4	15.7	24.1	58.7	41.3	85.6	63.9
[truncated: 1 more columns]

## Sheet: oxygen consumption
id	VO2max_na	VO2max_nb	VO2max_ha	VO2max_hb	VO2max_nw
1	18.7	18.1	23.6	19.6	24.1
2	24.9	14.9	23.6	18.2	18.5
3	14.5	15	17.5	14.7	16
4	19.8	18	17.3	15.3	11.9
5	16.6	18.3	16.5	14.3	14.7
6	23.8	19.2	19.7	20.5	17.3
7	23.4	20.1	17.2	16.8	12.8
8	9.2	12.9	10.9	10.7	9.6

## Sheet: EMG%MVC_NA
id	NA_RMS_RGluteusMedius	NA_peak_RGluteusMedius	NA_totaltime_RGluteusMedius	MVC_RMS_rtgluteus	MVC_Peak_rtgluteus	NA%MVC.P_rtgluteus	NA%MVC.RM_rtgluteus		NA_RMS_LGluteusMedius	NA_peak_LGluteusMedius	NA_totaltime_LGluteusMedius	MVC_RMS_ltgluteus	MVC_Peak_ltgluteus	NA%MVC.P_ltgluteus	NA%MVC.RM_ltgluteus		NA_RMS_RTibialisAnterior	NA_peak_RTibialisAnterior	NA_totaltime_RTibialisAnterior	MVC_RMS_rttibant	MVC_Peak_rttibant	NA%MVC.P_rttibant	NA%MVC.RM_rttibant		NA_RMS_LTibialisAnterior	NA_peak_LTibialisAnterior	NA_totaltime_LTibialisAnterior	MVC_RMS_lttibant	MVC_Peak_lttibant	NA%MVC.P_lttibant	NA%MVC.RM_lttibant			NA_RMS_RGastrocnemius	NA_peak_RGastrocnemius	NA_totaltime_RGastrocnemius	MVC_RMS_rtgastroc	MVC_Peak_rtgastro	NA%MVC.P_rtgastroc	NA%MVC.RM_rtgastroc		NA_RMS_LGastrocnemius	NA_peak_LGastrocnemius	NA_totaltime_LGastrocnemius	MVC_RMS_ltgastroc	MVC_Peak_ltgastro	NA%MVC.P_ltgastroc	NA%MVC.RM_ltgastroc
1	0.329736	1.36051	4.77353	1.23	2.2	61.8413	26.8078		0.393065	1.81212	4.79169	1.05	2.13	85.076	37.4348		0.284275	0.864008	4.76273	0.851	1.52	56.8427	33.4048		0.303611	1.0414	4.79169	1.12	1.99	52.3318	27.1082			0.367957	1.76922	4.75861	0.626	1.63	108.541	58.7791		0.374378	1.81358	4.77353	1.2	2.16	83.9621	31.1982
2	0.0455761	0.207733	4.69422	0.794	1.68	12.3651	5.74007		0.0705384	0.25539	4.57871	0.474	1.66	15.3849	14.8815		0.368745	0.784597	4.60532	0.714	1.31	59.8929	51.6449		0.208323	0.938041	4.61498	0.675	1.49	62.9558	30.8626			0.331622	0.773892	4.86872	0.306	0.648	119.428	108.373		1.46876	2.74545	4.87245	0.396	0.824	333.185	370.899
3	0.120869	0.760456	4.80422	0.19	0.462	164.601	63.6152		0.0812172	0.422231	4.77518	0.149	0.51	82.7904	54.5082		0.146235	0.728977	4.77518	0.413	0.751	97.0675	35.4079		0.192239	0.67067	4.77518	0.568	1.06	63.2707	33.8448			0.259912	1.4107	4.80422	0.384	0.947	148.965	67.6855		0.260457	1.25277	4.80422	0.388	0.913	137.215	67.128
4	0.0430342	0.229453	4.27806	0.544	1.46	15.7159	7.9107		0.0538177	0.388212	4.27806	0.225	0.728	53.3258	23.919		0.0508449	0.371705	4.27806	0.305	0.62	59.9525	16.6704		0.0966953	0.570228	4.27806	0.509	1.31	43.5289	18.9971			0.109232	0.54311	4.27806	0.151	0.39	139.259	72.3392		0.106246	0.53497	4.27806	0.093	0.283	189.035	114.242
5	0.0402408	0.208003	5.63399	0.18	0.447	46.533	22.356		0.0315632	0.15037	5.63399	0.114	0.376	39.9919	27.687		0.173584	1.15008	5.63399	0.825	1.87	61.5015	21.0404		0.16341	0.736216	5.63399	0.65	1.49	49.4105	25.14			0.28667	1.50553	5.63399	0.251	0.776	194.012	114.211		0.522716	1.95765	5.63399	0.103	0.216	906.319	507.491
6	0.0403188	0.213563	4.46992	0.277	0.876	24.3793	14.5555		0.124788	0.920911	4.46992	0.303	0.668	137.861	41.1843		0.17849	0.792682	4.46992	0.546	1.27	62.4159	32.6905		0.112875	0.544878	4.46992	0.747	1.49	36.569	15.1105			0.111589	0.879362	4.46992	0.713	1.69	52.0332	15.6506		0.34027	1.74894	4.46992	0.454	1.05	166.566	74.9493
7	0.130442	0.631645	5.90584	0.332	1.06	59.5892	39.2899		0.0531279	0.231295	5.90584	0.17	0.454	50.9461	31.2517		0.544593	1.79578	5.90584	1.27	2.1	85.5135	42.8814		0.363713	1.44001	5.90584	1.17	2.01	71.6424	31.0866			0.270582	1.43949	5.88948	0.164	0.517	278.432	164.989		0.251256	1.22145	5.91562	0.348	0.865	141.208	72.1999
8	0.0151738	0.0570676	5.80456	0.172	0.497	11.4824	8.82201		0.024065	0.182124	5.86249	0.124	0.312	58.3732	19.4072		0.0743065	0.362598	5.84753	0.309	0.764	47.4605	24.0474		0.0629979	0.414441	5.84753	0.242	0.622	66.6305	26.0322			0.147603	1.04921	5.84753	0.164	0.357	293.895	90.0017		0.0847507	0.361259	5.88757	0.27	0.585	61.7537	31.3891

## Sheet: EMG%MVC_NB
id	NB_RMS_RGluteusMedius	NB_peak_RGluteusMedius	NB_totaltime_RGluteusMedius	MVC_RMS_rtgluteus	MVC_Peak_rtgluteus	NB%MVC.P_rtgluteus	NB%MVC.RM_rtgluteus		NB_RMS_LGluteusMedius	NB_peak_LGluteusMedius	NB_totaltime_LGluteusMedius	MVC_RMS_ltgluteus	MVC_Peak_ltgluteus	NB%MVC.P_ltgluteus	NB%MVC.RM_ltgluteus		NB_RMS_RTibialisAnterior	NB_peak_RTibialisAnterior	NB_totaltime_RTibialisAnterior	MVC_RMS_rttibant	MVC_Peak_rttibant	NB%MVC.P_rttibant	NB%MVC.RM_rttibant		NB_RMS_LTibialisAnterior	NB_peak_LTibialisAnterior	NB_totaltime_LTibialisAnterior	MVC_RMS_lttibant	MVC_Peak_lttibant	NB%MVC.P_lttibant	NB%MVC.RM_lttibant			NB_RMS_RGastrocnemius	NB_peak_RGastrocnemius	NB_totaltime_RGastrocnemius	MVC_RMS_rtgastroc	MVC_Peak_rtgastro	NB%MVC.P_rtgastroc	NB%MVC.RM_rtgastroc		NB_RMS_LGastrocnemius	NB_peak_LGastrocnemius	NB_totaltime_LGastrocnemius	MVC_RMS_ltgastroc	MVC_Peak_ltgastro	NB%MVC.P_ltgastroc	NB%MVC.RM_ltgastroc
1	0.244488	1.06712	4.58523	1.23	2.2	48.5053	19.877		0.4511	2.07808	4.67486	1.05	2.13	97.5623	42.9619		0.193668	0.61073	4.61129	0.851	1.52	40.1796	22.7577		0.177601	0.626577	4.58523	1.12	1.99	31.4863	15.8572			0.229025	0.939195	4.64842	0.626	1.63	57.6193	36.5855		0.259223	1.55883	4.61129	1.2	2.16	72.168	21.6019
2	0.0436289	0.223126	4.88121	0.794	1.68	13.2813	5.49482		0.0830063	0.35693	5.12695	0.474	1.66	21.5018	17.5119		0.509493	1.06021	4.80925	0.714	1.31	80.9323	71.3575		0.299474	0.880895	4.79731	0.675	1.49	59.1205	44.3665			0.284982	0.888809	4.99056	0.306	0.648	137.162	93.1313		0.362152	1.33284	4.92475	0.396	0.824	161.753	91.4524
3	0.119379	0.739311	4.83389	0.19	0.462	160.024	62.8309		0.0707046	0.487478	4.83389	0.149	0.51	95.584	47.4528		0.184459	0.647485	4.83389	0.413	0.751	86.2163	44.6632		0.188103	0.812695	4.83389	0.568	1.06	76.6694	33.1168			0.252217	1.02028	4.83389	0.384	0.947	107.738	65.6815		0.225342	1.0334	4.83389	0.388	0.913	113.187	58.0779
4	0.0502425	0.235787	4.99061	0.544	1.46	16.1498	9.23575		0.0454796	0.244132	4.9728	0.225	0.728	33.5346	20.2132		0.0771958	0.395449	4.98257	0.305	0.62	63.7821	25.3101		0.107877	0.599764	4.9728	0.509	1.31	45.7835	21.1939			0.0665806	0.278364	5.00821	0.151	0.39	71.3754	44.0931		0.0542655	0.373213	4.9904	0.093	0.283	131.877	58.35
5	0.0398593	0.278092	5.26343	0.18	0.447	62.213	22.1441		0.0422238	0.212065	5.26343	0.114	0.376	56.4002	37.0384		0.104582	0.64585	5.26343	0.825	1.87	34.5374	12.6766		0.150635	0.57349	5.26343	0.65	1.49	38.4893	23.1746			0.148743	0.797847	5.26343	0.251	0.776	102.815	59.26		0.196044	0.985024	5.26343	0.103	0.216	456.03	190.334
6	0.0538449	0.269768	4.4369	0.277	0.876	30.7954	19.4386		0.0615709	0.229681	4.52107	0.303	0.668	34.3834	20.3204		0.186067	0.658863	4.52107	0.546	1.27	51.8789	34.0782		0.0869575	0.403764	4.52107	0.747	1.49	27.0982	11.6409			0.175623	1.09439	4.53276	0.713	1.69	64.7565	24.6316		0.355748	1.53202	4.5554	0.454	1.05	145.906	78.3586
7	0.0475731	0.284503	5.91989	0.332	1.06	26.8399	14.3292		0.0240786	0.0855062	5.91989	0.17	0.454	18.834	14.1639		0.41094	1.68781	5.77285	1.27	2.1	80.3719	32.3575		0.172994	1.22661	5.78571	1.17	2.01	61.0252	14.7858			0.194669	1.12073	5.77285	0.164	0.517	216.775	118.701		0.194333	1.28333	5.84667	0.348	0.865	148.362	55.8429
8	0.0308505	0.194895	4.9927	0.172	0.497	39.2142	17.9363		0.0252434	0.137189	5.25062	0.124	0.312	43.9709	20.3576		0.0828933	0.304284	5.16203	0.309	0.764	39.8277	26.8263		0.0760643	0.450796	5.19692	0.242	0.622	72.4752	31.4315			0.631116	1.98593	5.19692	0.164	0.357	556.282	384.827		0.118671	0.733535	5.19692	0.27	0.585	125.391	43.9521

## Sheet: EMG%MVC_HA
id	HA_RMS_RGluteusMedius	HA_peak_RGluteusMedius	HA_totaltime_RGluteusMedius	MVC_RMS_rtgluteus	MVC_Peak_rtgluteus	HA%MVC.P_rtgluteus	HA%MVC.RM_rtgluteus		HA_RMS_LGluteusMedius	HA_peak_LGluteusMedius	HA_totaltime_LGluteusMedius	MVC_RMS_ltgluteus	MVC_Peak_ltgluteus	HA%MVC.P_ltgluteus	HA%MVC.RM_ltgluteus		HA_RMS_RTibialisAnterior	HA_peak_RTibialisAnterior	HA_totaltime_RTibialisAnterior	MVC_RMS_rttibant	MVC_Peak_rttibant	HA%MVC.P_rttibant	HA%MVC.RM_rttibant		HA_RMS_LTibialisAnterior	HA_peak_LTibialisAnterior	HA_totaltime_LTibialisAnterior	MVC_RMS_lttibant	MVC_Peak_lttibant	HA%MVC.P_lttibant	HA%MVC.RM_lttibant			HA_RMS_RGastrocnemius	HA_peak_RGastrocnemius	HA_totaltime_RGastrocnemius	MVC_RMS_rtgastroc	MVC_Peak_rtgastro	HA%MVC.P_rtgastroc	HA%MVC.RM_rtgastroc		HA_RMS_LGastrocnemius	HA_peak_LGastrocnemius	HA_totaltime_LGastrocnemius	MVC_RMS_ltgastroc	MVC_Peak_ltgastro	HA%MVC.P_ltgastroc	HA%MVC.RM_ltgastroc
1	0.281034	1.40433	4.01579	1.23	2.2	63.8331	22.8483		0.564574	2.00503	4.01579	1.05	2.13	94.1329	53.7689		0.204917	0.667012	4.00987	0.851	1.52	43.8824	24.0795		0.212784	0.714949	4.0053	1.12	1.99	35.9271	18.9986			0.307785	1.5789	4.0053	0.626	1.63	96.8651	49.167		0.247909	1.24979	4.01172	1.2	2.16	57.8608	20.6591
2	0.0654758	0.273738	4.05245	0.794	1.68	16.2939	8.24632		0.112128	0.352481	4.05245	0.474	1.66	21.2338	23.6557		0.21529	0.973052	4.05245	0.714	1.31	74.2788	30.1527		0.190266	0.815413	4.05245	0.675	1.49	54.7257	28.1876			0.424689	1.25192	4.05245	0.306	0.648	193.197	138.787		0.499571	1.17824	4.05245	1.46	0.824	142.99	34.2172
3	0.131425	0.849992	4.35472	0.19	0.462	183.981	69.171		0.11359	0.798716	4.35472	0.149	0.51	156.611	76.2349		0.164179	0.686855	4.35472	0.413	0.751	91.4587	39.7527		0.202198	0.761341	4.35472	0.568	1.06	71.8246	35.5982			0.281622	1.17832	4.35472	0.384	0.947	124.426	73.3391		0.252384	1.31027	4.35472	0.388	0.913	143.512	65.0475
4	0.0747081	0.469874	4.39763	0.544	1.46	32.1832	13.7331		0.0731972	0.502337	4.39763	0.225	0.728	69.0024	32.5321		0.0762032	0.379857	4.31725	0.305	0.62	61.2673	24.9847		0.0910273	0.475279	4.42673	0.509	1.31	36.2809	17.8836			0.0861023	0.428345	4.42673	0.151	0.39	109.832	57.0214		0.0746342	0.539305	4.30896	0.106	0.283	190.567	70.4097
5	0.0392866	0.23724	4.7318	0.18	0.447	53.0737	21.8259		0.0358814	0.193029	4.7318	0.114	0.376	51.3374	31.4749		0.092514	0.512898	4.7318	0.825	1.87	27.4277	11.2138		0.118016	0.490775	4.7318	0.65	1.49	32.9379	18.1564			0.181813	0.883843	4.7318	0.251	0.776	113.897	72.4356		0.119284	0.568549	4.7318	0.523	0.216	263.217	22.8076
6	0.0673318	0.300279	4.3145	0.277	0.876	34.2784	24.3075		0.055358	0.217687	4.3145	0.303	0.668	32.5878	18.27		0.230292	0.971418	4.3145	0.546	1.27	76.4896	42.1781		0.167562	0.688097	4.27617	0.747	1.49	46.181	22.4314			0.160575	1.16788	4.3145	0.713	1.69	69.1055	22.5211		0.222032	1.05279	4.3145	0.454	1.05	100.266	48.9058
7	0.0543324	0.454133	5.3196	0.332	1.06	42.8427	16.3652		0.0378896	0.259175	5.3196	0.17	0.454	57.087	22.288		0.291816	1.73857	5.3196	1.27	2.1	82.7892	22.9776		0.116643	0.645902	5.3196	1.17	2.01	32.1344	9.96951			0.145318	0.830452	5.3196	0.164	0.517	160.629	88.6087		0.0659975	0.461685	5.3196	0.348	0.865	53.374	18.9648
8	0.0181598	0.0899467	5.42276	0.172	0.497	18.0979	10.558		0.0251296	0.156326	5.42276	0.124	0.312	50.1046	20.2658		0.101992	0.437808	5.42276	0.309	0.764	57.3048	33.007		0.0564146	0.350229	5.42276	0.242	0.622	56.3069	23.3118			0.129887	0.794185	5.42276	0.164	0.357	222.461	79.1994		0.102345	0.503844	5.42276	0.27	0.585	86.1272	37.9055

## Sheet: EMG%MVC_HB
id	HB_RMS_RGluteusMedius	HB_peak_RGluteusMedius	HB_totaltime_RGluteusMedius	MVC_RMS_rtgluteus	MVC_Peak_rtgluteus	HB%MVC.P_rtgluteus	HB%MVC.RM_rtgluteus		HB_RMS_LGluteusMedius	HB_peak_LGluteusMedius	HB_totaltime_LGluteusMedius	MVC_RMS_ltgluteus	MVC_Peak_ltgluteus	HB%MVC.P_ltgluteus	HB%MVC.RM_ltgluteus		HB_RMS_RTibialisAnterior	HB_peak_RTibialisAnterior	HB_totaltime_RTibialisAnterior	MVC_RMS_rttibant	MVC_Peak_rttibant	HB%MVC.P_rttibant	HB%MVC.RM_rttibant		HB_RMS_LTibialisAnterior	HB_peak_LTibialisAnterior	HB_totaltime_LTibialisAnterior	MVC_RMS_lttibant	MVC_Peak_lttibant	HB%MVC.P_lttibant	HB%MVC.RM_lttibant			HB_RMS_RGastrocnemius	HB_peak_RGastrocnemius	HB_totaltime_RGastrocnemius	MVC_RMS_rtgastroc	MVC_Peak_rtgastro	HB%MVC.P_rtgastroc	HB%MVC.RM_rtgastroc		HB_RMS_LGastrocnemius	HB_peak_LGastrocnemius	HB_totaltime_LGastrocnemius	MVC_RMS_ltgastroc	MVC_Peak_ltgastro	HB%MVC.P_ltgastroc	HB%MVC.RM_ltgastroc
1	0.183258	0.801483	4.44093	1.23	2.2	36.431	14.8991		0.610768	2.03071	4.44093	1.05	2.13	95.3385	58.1684		0.187694	0.843108	4.44093	0.851	1.52	55.4676	22.0557		0.140993	0.612313	4.44093	1.12	1.99	30.7695	12.5887			0.201186	1.41808	4.44093	0.626	1.63	86.9988	32.1383		0.105757	0.621544	4.44093	1.2	2.16	28.7752	8.81311
2	0.0654758	0.273738	4.05245	0.794	1.68	16.2939	8.24632		0.112128	0.352481	4.05245	0.474	1.66	21.2338	23.6557		0.21529	0.973052	4.05245	0.714	1.31	74.2788	30.1527		0.190266	0.815413	4.05245	0.675	1.49	54.7257	28.1876			0.424689	1.25192	4.05245	0.306	0.648	193.197	138.787		0.499571	1.17824	1.55269	1.46	0.824	142.99	34.2172
3	0.108736	0.564179	4.45751	0.19	0.462	122.117	57.2294		0.0799662	0.592813	4.45751	0.149	0.51	116.238	53.6686		0.0488139	0.19335	4.45751	0.413	0.751	25.7456	11.8193		0.164538	0.64871	4.45751	0.568	1.06	61.199	28.9679			0.218432	0.993761	4.45751	0.384	0.947	104.938	56.8834		0.192012	1.07037	4.45751	0.388	0.913	117.236	49.4876
4	0.0262958	0.142427	4.56338	0.544	1.46	9.75528	4.83378		0.0361374	0.197517	4.56338	0.225	0.728	27.1315	16.0611		0.082759	0.350334	4.56338	0.305	0.62	56.5054	27.1341		0.0763481	0.335693	4.56338	0.509	1.31	25.6255	14.9996			0.0812885	0.35315	4.56338	0.151	0.39	90.5512	53.8334		0.0554391	0.375367	4.5633	0.106	0.283	132.639	52.301
5	0.036785	0.281436	4.73313	0.18	0.447	62.961	20.4361		0.0203674	0.094675	4.73313	0.114	0.376	25.1795	17.8661		0.0599907	0.267456	4.73313	0.825	1.87	14.3025	7.2716		0.130767	0.609029	4.73313	0.65	1.49	40.8744	20.1181			0.137724	0.637297	4.73313	0.251	0.776	82.1259	54.87		0.458053	2.00514	4.73313	0.523	0.216	928.308	87.5818
6	0.0903165	0.472097	4.30312	0.277	0.876	53.8923	32.6052		0.0694512	0.3046	4.30312	0.303	0.668	45.5989	22.9212		0.199439	0.701994	4.30312	0.546	1.27	55.2751	36.5274		0.126834	0.525987	4.30312	0.747	1.49	35.3011	16.9791			0.202736	1.21269	4.30312	0.713	1.69	71.7569	28.4342		0.203694	0.777217	4.30312	0.454	1.05	74.0207	44.8666
7	0.0636776	0.369985	5.35636	0.332	1.06	34.9042	19.18		0.0384997	0.21558	5.37212	0.17	0.454	47.4846	22.6469		0.39098	1.59304	5.37212	1.27	2.1	75.8589	30.7858		0.159201	0.792177	5.37212	1.17	2.01	39.4118	13.6069			0.155561	0.82953	5.37212	0.164	0.517	160.451	94.8545		0.139836	0.681602	5.37212	0.348	0.865	78.7979	40.1829
8	0.0259075	0.108717	5.03519	0.172	0.497	21.8746	15.0625		0.0185891	0.0833799	4.98037	0.124	0.312	26.7243	14.9912		0.0471691	0.227754	4.96788	0.309	0.764	29.8107	15.2651		0.0361365	0.138966	4.96788	0.242	0.622	22.3418	14.9324			0.104281	0.675649	4.98037	0.164	0.357	189.257	63.5861		0.0973242	0.515303	5.07319	0.27	0.585	88.0859	36.046

## Sheet: EMG%MVC_NW
id	NW_RMS_RGluteusMedius	NW_peak_RGluteusMedius	NW_totaltime_RGluteusMedius	MVC_RMS_rtgluteus	MVC_Peak_rtgluteus	NW%MVC.P_rtgluteus	NW%MVC.RM_rtgluteus		NW_RMS_LGluteusMedius	NW_peak_LGluteusMedius	NW_totaltime_LGluteusMedius	MVC_RMS_ltgluteus	MVC_Peak_ltgluteus	NW%MVC.P_ltgluteus	NW%MVC.RM_ltgluteus		NW_RMS_RTibialisAnterior	NW_peak_RTibialisAnterior	NW_totaltime_RTibialisAnterior	MVC_RMS_rttibant	MVC_Peak_rttibant	NW%MVC.P_rttibant	NW%MVC.RM_rttibant		NW_RMS_LTibialisAnterior	NW_peak_LTibialisAnterior	NW_totaltime_LTibialisAnterior	MVC_RMS_lttibant	MVC_Peak_lttibant	NW%MVC.P_lttibant	NW%MVC.RM_lttibant			NW_RMS_RGastrocnemius	NW_peak_RGastrocnemius	NW_totaltime_RGastrocnemius	MVC_RMS_rtgastroc	MVC_Peak_rtgastro	NW%MVC.P_rtgastroc	NW%MVC.RM_rtgastroc		NW_RMS_LGastrocnemius	NW_peak_LGastrocnemius	NW_totaltime_LGastrocnemius	MVC_RMS_ltgastroc	MVC_Peak_ltgastro	NW%MVC.P_ltgastroc	NW%MVC.RM_ltgastroc
1	0.159147	0.530548	1.43947	1.23	2.2	24.1158	12.9387		0.436316	1.05126	1.43947	1.05	2.13	49.3549	41.5539		0.133772	0.541104	1.43947	0.851	1.52	35.599	15.7194		0.107018	0.269074	1.43947	1.12	1.99	13.5213	9.55516			0.171653	0.760132	1.43947	0.626	1.63	46.6339	27.4206		0.158727	0.609865	1.43947	1.2	2.16	28.2345	13.2273
2	0.0333223	0.147995	1.90719	0.794	1.68	8.80925	4.19676		0.0334542	0.117126	1.90719	0.474	1.66	7.0558	7.05785		0.110676	0.503607	1.90455	0.714	1.31	38.4432	15.5008		0.106866	0.4544	1.79564	0.675	1.49	30.4967	15.832			0.113036	0.460878	1.77455	0.306	0.648	71.1232	36.9399		0.234719	1.07434	1.92644	1.46	0.824	130.381	16.0766
3	0.242307	1.10338	1.88567	0.19	0.462	238.827	127.53		0.240553	0.974741	1.88567	0.149	0.51	191.126	161.445		0.124714	0.394341	1.88567	0.413	0.751	52.5087	30.1971		0.128245	0.36862	1.91958	0.568	1.06	34.7754	22.5783			0.423845	1.83027	1.88567	0.384	0.947	193.27	110.376		0.274299	1.18221	1.88567	0.388	0.913	129.487	70.6957
4	0.0714193	0.130132	1.85798	0.544	1.46	8.91317	13.1285		0.11297	0.186688	1.85798	0.225	0.728	25.644	50.2088		0.116774	0.418972	1.85798	0.305	0.62	67.5761	38.2864		0.0953665	0.332005	1.85798	0.509	1.31	25.3439	18.736			0.0888797	0.304478	1.85798	0.151	0.39	78.0714	58.8608		0.0724957	0.270597	1.85798	0.106	0.283	95.6173	68.3922
5	0.0512669	0.183157	1.97001	0.18	0.447	40.9747	28.4816		0.0411925	0.202441	1.97001	0.114	0.376	53.8406	36.1338		0.0971384	0.350377	1.97001	0.825	1.87	18.7367	11.7744		0.0992795	0.363469	1.97001	0.65	1.49	24.3939	15.2738			0.102942	0.408967	1.97001	0.251	0.776	52.7019	41.0126		0.074919	0.257913	1.97001	0.523	0.216	119.404	14.3249
6	0.0450363	0.183209	1.91508	0.277	0.876	20.9142	16.2586		0.0268208	0.0809409	1.91508	0.303	0.668	12.1169	8.85174		0.175871	0.736089	1.91508	0.546	1.27	57.9598	32.2108		0.152856	0.469918	1.91508	0.747	1.49	31.5381	20.4627			0.150302	0.635806	1.91508	0.713	1.69	37.6217	21.0802		0.131841	0.436748	1.91508	0.454	1.05	41.5951	29.0398
7	0.0476956	0.21177	2.00347	0.332	1.06	19.9783	14.3661		0.036123	0.133601	2.00347	0.17	0.454	29.4276	21.2488		0.18971	0.676606	2.00347	1.27	2.1	32.2193	14.9378		0.107629	0.381229	2.00347	1.17	2.01	18.9666	9.19902			0.135432	0.643246	2.00347	0.164	0.517	124.419	82.5804		0.154239	0.607266	2.00347	0.348	0.865	70.2042	44.3216
8	0.0259075	0.108717	1.80091	0.172	0.497	21.8746	15.0625		0.0333015	0.155668	1.78116	0.124	0.312	49.8935	26.8561		0.0773016	0.285585	1.80091	0.309	0.764	37.3802	25.0167		0.0721356	0.310242	1.80091	0.242	0.622	49.8781	29.8081			0.153901	0.565807	1.80091	0.164	0.357	158.489	93.8421		0.0961077	0.404204	1.80091	0.27	0.585	69.0947	35.5954

## Sheet: Kinematic_Pelvic
id	HS_rtfrontalpelvicnw	MS_rtfrontalpelvicnw	TS_rtfrontalpelvicnw	MSw_rtfrontalpelvicnw	HS_ltfrontalpelvicnw	MS_ltfrontalpelvicnw	TS_ltfrontalpelvicnw	MSw_ltfrontalpelvicnw	HS_frontalpelvicnw	MS_frontalpelvicnw	TS_frontalpelvicnw	MSw_frontalpelvicnw	HS_rtsagpelvicnw	MS_rtsagpelvicnw	TS_rtsagpelvicnw	MSw_rtsagpelvicnw	HS_ltsagpelvicnw	MS_ltsagpelvicnw	TS_ltsagpelvicnw	MSw_ltsagpelvicnw	HS_sagpelvicnw	MS_sagpelvicnw	TS_sagpelvicnw	MSw_sagpelvicnw	HS_rttranspelvicnw	MS_rttranspelvicnw	TS_rttranspelvicnw	MSw_rttranspelvicnw	HS_lttranspelvicnw	MS_lttranspelvicnw	TS_lttranspelvicnw	MSw_lttranspelvicnw	HS_transpelvicnw	MS_transpelvicnw	TS_transpelvicnw	MSw_transpelvicnw	HS_rtfrontalpelvichb	MS_rtfrontalpelvichb	TS_rtfrontalpelvichb	MSw_rtfrontalpelvichb	HS_ltfrontalpelvichb	MS_ltfrontalpelvichb	TS_ltfrontalpelvichb	MSw_ltfrontalpelvichb	HS_frontalpelvichb	MS_frontalpelvichb	TS_frontalpelvichb	MSw_frontalpelvichb	HS_rtsagpelvichb
1	-1.93762	-1.67776	-2.7102	-2.34969	3.03058	3.45414	2.05386	2.65253	0.546483	0.88819	-0.328171	0.151421	-1.78488	-3.01602	-1.92889	-2.12875	-1.98815	-2.65318	-1.24269	-2.86611	-1.88652	-2.8346	-1.58579	-2.49743	4.80574	3.24334	-0.593884	0.28711	0.954814	0.988283	-2.34025	-0.838568	2.88028	2.11581	-1.46707	-0.275729	8.2494	5.8176	0.857336	8.37752	-1.4599	-2.96917	-9.54809	-3.38219	3.39475	1.42421	-4.34537	2.49767	-5.5345
2	4.67844	6.20269	4.36485	3.06833	-4.25369	-1.93007	-3.17665	-5.73678	0.212374	2.13631	0.594104	-1.33422	4.42159	3.97764	3.68059	5.00061	3.26339	5.73318	6.0594	3.49073	3.84249	4.85541	4.87	4.24567	-0.428154	0.691687	0.00848472	-0.394323	0.587117	-1.52054	-1.42024	-1.03942	0.0794815	-0.414427	-0.70588	-0.716869	2.80778	3.56896	-1.0846	-0.334303	1.27465	4.89698	-1.37426	-0.741191	2.04122	4.23297	-1.22943	-0.537747	-2.18452
3	0.926532	4.33479	2.11165	-0.435716	-2.01937	2.40433	-0.797221	-2.33416	-0.546417	3.36956	0.657214	-1.38494	4.95317	5.08117	5.59297	4.64354	5.32793	5.18845	5.33716	5.5801	5.14055	5.13481	5.46507	5.11182	5.94077	2.66285	-2.1313	-2.29665	4.69339	3.8595	-2.15769	-0.650997	5.31708	3.26117	-2.14449	-1.47383	0.19747	3.91205	-0.0444498	1.21913	-0.857641	2.94419	-1.72552	0.503926	-0.330086	3.42812	-0.884987	0.86153	-5.10007
4	2.93363	4.99808	3.4094	2.59374	-3.78323	-1.3275	-2.74141	-3.56587	-0.4248	1.83529	0.333996	-0.486067	4.03528	2.30301	3.53005	5.50745	4.48044	3.86905	6.91531	1.51778	4.25786	3.08603	5.22268	3.51262	5.00553	3.05559	-0.426909	2.35308	1.90066	-0.741732	-3.6841	-3.06619	3.4531	1.15693	-2.0555	-0.356552	4.56338	2.86206	-1.81976	2.00879	2.40501	1.05862	-4.51486	0.907651	3.4842	1.96034	-3.16731	1.45822	-9.87303
5	4.34779	6.71807	4.63816	2.71568	-4.05824	-1.04371	-3.73713	-5.46432	0.144775	2.83718	0.450512	-1.37432	13.4132	12.5425	13.0266	12.8735	13.4589	12.5046	12.7983	12.181	13.4361	12.5236	12.9125	12.5272	3.33526	-0.05107	-5.85049	-3.59868	10.0303	6.68849	-0.209371	0.929357	6.68279	3.31871	-3.02993	-1.33466	-0.050979	0.159919	1.05791	5.75054	-3.62537	-1.88366	-2.34386	2.23452	-1.83817	-0.861869	-0.642976	3.99253	-9.92078
6	1.69237	5.2831	2.07289	-0.381629	-0.729671	-0.175787	-2.23461	-3.17899	0.481351	2.55366	-0.0808639	-1.78031	2.65662	1.89753	2.68378	2.21504	2.34925	2.452	2.72316	3.14985	2.50294	2.17477	2.70347	2.68244	1.35973	0.302612	-0.232475	-1.88482	1.7402	2.41442	-0.249795	0.0302397	1.54996	1.35852	-0.241135	-0.927289	5.79722	4.77623	-2.06486	5.54156	1.67182	-0.36861	-6.36108	-1.1342	3.73452	2.20381	-4.21297	2.20368	-1.50245
7	2.12912	4.76157	1.54168	-1.58884	-0.217553	2.91066	-0.687507	-3.57662	0.955784	3.83612	0.427085	-2.58273	5.58616	6.14762	7.27542	6.65405	6.70828	6.23736	6.31481	7.03544	6.14722	6.19249	6.79512	6.84474	6.39359	2.89815	-2.60676	-2.23492	6.00535	3.74687	-3.33067	-2.58272	6.19947	3.32251	-2.96871	-2.40882	1.17933	1.96892	-1.90551	2.04475	0.675565	1.35844	-2.07423	-0.66655	0.927447	1.66368	-1.98987	0.6891	-6.65818
8	2.05326	1.04538	-1.65487	0.902322	2.40075	2.45853	-1.86842	0.684086	2.227	1.75196	-1.76164	0.793204	7.91358	7.05159	6.69407	7.36985	5.78323	6.3807	7.49533	6.63602	6.8484	6.71614	7.0947	7.00294	-0.0994963	0.00877045	-2.78277	-3.01002	4.70306	3.91951	1.58943	-1.03769	2.30178	1.96414	-0.59667	-2.02385	-1.41279	1.58092	-1.1888	4.59541	-2.3031	-1.71642	-2.67251	0.570748	-1.85795	-0.067751	-1.93066	2.58308	-12.2141
[truncated: 131 more columns]

[truncated: 3 more sheets: Kinematic Hip, Kinematic_Knee, Kinematic_Ankle]
